# Supplementary material for: Prevalence, Risk Factors, and Clinical Profiles of Hepatitis D Virus in Nigeria: A Systematic Review, 2009–2024
Source: Viruses. 2024 Oct 31;16(11):1723. doi: 10.3390/v16111723 (PMC11598852; doi:10.3390/v16111723)
Supplement: Supplementary file 1 [file viruses-16-01723-s001.zip]

Archive with 1 entries (1 files):
- viruses-3238076-supplementary.pdf
